# Supplementary material for: Nanoparticle-Mediated Delivery of Deferasirox: A Promising Strategy Against Invasive Aspergillosis
Source: Bioengineering (Basel). 2024 Nov 5;11(11):1115. doi: 10.3390/bioengineering11111115 (PMC11591955; doi:10.3390/bioengineering11111115)
Supplement: Supplementary file 1 [file bioengineering-11-01115-s001.zip]

Archive with 1 entries (1 files):
- bioengineering-3263820-supplementary.pdf
